# Supplementary material for: Cost-efficient high-throughput HLA typing by MiSeq amplicon sequencing
Source: BMC Genomics. 2014 Jan 24;15:63. doi: 10.1186/1471-2164-15-63 (PMC3909933; doi:10.1186/1471-2164-15-63)
Supplement: Additional file 1 — Sequence information for the dual indexing, 4-primer approach is available as part of an additional file. Sequences include inner and outer primers, index sequences for index 1 (96 sequences) and index 2 (16 sequences) as well as a model sample sheet. [file 1471-2164-15-63-S1.xls]

## Sheet: Concept
	Forward (P5, Index2)
Outer Primer	AATGATACGGCGACCACCGAGATCTACAC<INDEX2>ACACTCTTTCCCTACACGA
Inner Primer	ACACTCTTTCCCTACACGACGCTCTTCCGATCT<Target Specific Sequence>
	Reverse (P7, Index1)
Outer Primer	CAAGCAGAAGACGGCATACGAGAT<INDEX1>GTGACTGGAGTTCAGACGTG
Inner Primer	GTGACTGGAGTTCAGACGTGTGCTCTTCCGATCT<Target Specific Sequence>
	PCR with 60°C Annealing Temperature
	Roche High Fidelity Fast Start Kit
	PCR including outer and inner primer and genomic DNA
	32 cycles

## Sheet: Indices
Index1, Reverse
	Index Sequence	Index Sample Sheet	Outer Primer as Ordered
R_1	ATTGGTCA	TGACCAAT	CAAGCAGAAGACGGCATACGAGATATTGGTCAGTGACTGGAGTTCAGACGTG
R_2	TAAAAATG	CATTTTTA	CAAGCAGAAGACGGCATACGAGATTAAAAATGGTGACTGGAGTTCAGACGTG
R_3	ATCACTGT	ACAGTGAT	CAAGCAGAAGACGGCATACGAGATATCACTGTGTGACTGGAGTTCAGACGTG
R_4	TATTTCAC	GTGAAATA	CAAGCAGAAGACGGCATACGAGATTATTTCACGTGACTGGAGTTCAGACGTG
R_5	ATATTGGC	GCCAATAT	CAAGCAGAAGACGGCATACGAGATATATTGGCGTGACTGGAGTTCAGACGTG
R_6	TATACAAG	CTTGTATA	CAAGCAGAAGACGGCATACGAGATTATACAAGGTGACTGGAGTTCAGACGTG
R_7	ATGATCTG	CAGATCAT	CAAGCAGAAGACGGCATACGAGATATGATCTGGTGACTGGAGTTCAGACGTG
R_8	TACTCTAC	GTAGAGTA	CAAGCAGAAGACGGCATACGAGATTACTCTACGTGACTGGAGTTCAGACGTG
R_9	ATAAGCTA	TAGCTTAT	CAAGCAGAAGACGGCATACGAGATATAAGCTAGTGACTGGAGTTCAGACGTG
R_10	TAGTATAG	CTATACTA	CAAGCAGAAGACGGCATACGAGATTAGTATAGGTGACTGGAGTTCAGACGTG
R_11	ATTACAAG	CTTGTAAT	CAAGCAGAAGACGGCATACGAGATATTACAAGGTGACTGGAGTTCAGACGTG
R_12	TAATTGGC	GCCAATTA	CAAGCAGAAGACGGCATACGAGATTAATTGGCGTGACTGGAGTTCAGACGTG
R_13	ATCTCTAC	GTAGAGAT	CAAGCAGAAGACGGCATACGAGATATCTCTACGTGACTGGAGTTCAGACGTG
R_14	TAGATCTG	CAGATCTA	CAAGCAGAAGACGGCATACGAGATTAGATCTGGTGACTGGAGTTCAGACGTG
R_15	ATGCGGAC	GTCCGCAT	CAAGCAGAAGACGGCATACGAGATATGCGGACGTGACTGGAGTTCAGACGTG
R_16	TAATCAGT	ACTGATTA	CAAGCAGAAGACGGCATACGAGATTAATCAGTGTGACTGGAGTTCAGACGTG
R_17	ATTTTCAC	GTGAAAAT	CAAGCAGAAGACGGCATACGAGATATTTTCACGTGACTGGAGTTCAGACGTG
R_18	TACACTGT	ACAGTGTA	CAAGCAGAAGACGGCATACGAGATTACACTGTGTGACTGGAGTTCAGACGTG
R_19	ATGGCCAC	GTGGCCAT	CAAGCAGAAGACGGCATACGAGATATGGCCACGTGACTGGAGTTCAGACGTG
R_20	TACCGGTG	CACCGGTA	CAAGCAGAAGACGGCATACGAGATTACCGGTGGTGACTGGAGTTCAGACGTG
R_21	ATCGAAAC	GTTTCGAT	CAAGCAGAAGACGGCATACGAGATATCGAAACGTGACTGGAGTTCAGACGTG
R_22	TATAGTTG	CAACTATA	CAAGCAGAAGACGGCATACGAGATTATAGTTGGTGACTGGAGTTCAGACGTG
R_23	ATCGTACG	CGTACGAT	CAAGCAGAAGACGGCATACGAGATATCGTACGGTGACTGGAGTTCAGACGTG
R_24	TAGAATGA	TCATTCTA	CAAGCAGAAGACGGCATACGAGATTAGAATGAGTGACTGGAGTTCAGACGTG
R_25	ATGCTACC	GGTAGCAT	CAAGCAGAAGACGGCATACGAGATATGCTACCGTGACTGGAGTTCAGACGTG
R_26	TAATCGTG	CACGATTA	CAAGCAGAAGACGGCATACGAGATTAATCGTGGTGACTGGAGTTCAGACGTG
R_27	ATATCAGT	ACTGATAT	CAAGCAGAAGACGGCATACGAGATATATCAGTGTGACTGGAGTTCAGACGTG
R_28	TAGCGGAC	GTCCGCTA	CAAGCAGAAGACGGCATACGAGATTAGCGGACGTGACTGGAGTTCAGACGTG
R_29	ATGCTCAT	ATGAGCAT	CAAGCAGAAGACGGCATACGAGATATGCTCATGTGACTGGAGTTCAGACGTG
R_30	TACGATTA	TAATCGTA	CAAGCAGAAGACGGCATACGAGATTACGATTAGTGACTGGAGTTCAGACGTG
R_31	ATAGGAAT	ATTCCTAT	CAAGCAGAAGACGGCATACGAGATATAGGAATGTGACTGGAGTTCAGACGTG
R_32	ATTAGTTG	CAACTAAT	CAAGCAGAAGACGGCATACGAGATATTAGTTGGTGACTGGAGTTCAGACGTG
R_33	TACGAAAC	GTTTCGTA	CAAGCAGAAGACGGCATACGAGATTACGAAACGTGACTGGAGTTCAGACGTG
R_34	ATCCGGTG	CACCGGAT	CAAGCAGAAGACGGCATACGAGATATCCGGTGGTGACTGGAGTTCAGACGTG
R_35	TAGGCCAC	GTGGCCTA	CAAGCAGAAGACGGCATACGAGATTAGGCCACGTGACTGGAGTTCAGACGTG
R_36	ATATCGTG	CACGATAT	CAAGCAGAAGACGGCATACGAGATATATCGTGGTGACTGGAGTTCAGACGTG
R_37	TAGCTACC	GGTAGCTA	CAAGCAGAAGACGGCATACGAGATTAGCTACCGTGACTGGAGTTCAGACGTG
R_38	ATCGCCTG	CAGGCGAT	CAAGCAGAAGACGGCATACGAGATATCGCCTGGTGACTGGAGTTCAGACGTG
R_39	ATAAAATG	CATTTTAT	CAAGCAGAAGACGGCATACGAGATATAAAATGGTGACTGGAGTTCAGACGTG
R_40	TATGGTCA	TGACCATA	CAAGCAGAAGACGGCATACGAGATTATGGTCAGTGACTGGAGTTCAGACGTG
R_41	ATATTCCG	CGGAATAT	CAAGCAGAAGACGGCATACGAGATATATTCCGGTGACTGGAGTTCAGACGTG
R_42	ATGTATAG	CTATACAT	CAAGCAGAAGACGGCATACGAGATATGTATAGGTGACTGGAGTTCAGACGTG
R_43	TAAAGCTA	TAGCTTTA	CAAGCAGAAGACGGCATACGAGATTAAAGCTAGTGACTGGAGTTCAGACGTG
R_44	ATCGATTA	TAATCGAT	CAAGCAGAAGACGGCATACGAGATATCGATTAGTGACTGGAGTTCAGACGTG
R_45	TAGCTCAT	ATGAGCTA	CAAGCAGAAGACGGCATACGAGATTAGCTCATGTGACTGGAGTTCAGACGTG
R_46	ATGAATGA	TCATTCAT	CAAGCAGAAGACGGCATACGAGATATGAATGAGTGACTGGAGTTCAGACGTG
R_47	TACGTACG	CGTACGTA	CAAGCAGAAGACGGCATACGAGATTACGTACGGTGACTGGAGTTCAGACGTG
R_48	ATCGTGAT	ATCACGAT	CAAGCAGAAGACGGCATACGAGATATCGTGATGTGACTGGAGTTCAGACGTG
R_49	ATACATCG	CGATGTAT	CAAGCAGAAGACGGCATACGAGATATACATCGGTGACTGGAGTTCAGACGTG
R_50	ATGCCTAA	TTAGGCAT	CAAGCAGAAGACGGCATACGAGATATGCCTAAGTGACTGGAGTTCAGACGTG
R_51	ATTCAAGT	ACTTGAAT	CAAGCAGAAGACGGCATACGAGATATTCAAGTGTGACTGGAGTTCAGACGTG
R_52	ATCTGATC	GATCAGAT	CAAGCAGAAGACGGCATACGAGATATCTGATCGTGACTGGAGTTCAGACGTG
R_53	ATGTAGCC	GGCTACAT	CAAGCAGAAGACGGCATACGAGATATGTAGCCGTGACTGGAGTTCAGACGTG
R_54	ATTTGACT	AGTCAAAT	CAAGCAGAAGACGGCATACGAGATATTTGACTGTGACTGGAGTTCAGACGTG
R_55	ATGGAACT	AGTTCCAT	CAAGCAGAAGACGGCATACGAGATATGGAACTGTGACTGGAGTTCAGACGTG
R_56	ATTGACAT	ATGTCAAT	CAAGCAGAAGACGGCATACGAGATATTGACATGTGACTGGAGTTCAGACGTG
R_57	ATGGACGG	CCGTCCAT	CAAGCAGAAGACGGCATACGAGATATGGACGGGTGACTGGAGTTCAGACGTG
R_58	ATCCACTC	GAGTGGAT	CAAGCAGAAGACGGCATACGAGATATCCACTCGTGACTGGAGTTCAGACGTG
R_59	ATCTTTTG	CAAAAGAT	CAAGCAGAAGACGGCATACGAGATATCTTTTGGTGACTGGAGTTCAGACGTG
R_60	ATTGAGTG	CACTCAAT	CAAGCAGAAGACGGCATACGAGATATTGAGTGGTGACTGGAGTTCAGACGTG
R_61	ATGCCATG	CATGGCAT	CAAGCAGAAGACGGCATACGAGATATGCCATGGTGACTGGAGTTCAGACGTG
R_62	ATTGTTGG	CCAACAAT	CAAGCAGAAGACGGCATACGAGATATTGTTGGGTGACTGGAGTTCAGACGTG
R_63	ATAGCTAG	CTAGCTAT	CAAGCAGAAGACGGCATACGAGATATAGCTAGGTGACTGGAGTTCAGACGTG
R_64	ATTCTGAG	CTCAGAAT	CAAGCAGAAGACGGCATACGAGATATTCTGAGGTGACTGGAGTTCAGACGTG
R_65	ATGTCGTC	GACGACAT	CAAGCAGAAGACGGCATACGAGATATGTCGTCGTGACTGGAGTTCAGACGTG
R_66	ATGCTGTA	TACAGCAT	CAAGCAGAAGACGGCATACGAGATATGCTGTAGTGACTGGAGTTCAGACGTG
R_67	ATATTATA	TATAATAT	CAAGCAGAAGACGGCATACGAGATATATTATAGTGACTGGAGTTCAGACGTG
R_68	ATTCGGGA	TCCCGAAT	CAAGCAGAAGACGGCATACGAGATATTCGGGAGTGACTGGAGTTCAGACGTG
R_69	ATCTTCGA	TCGAAGAT	CAAGCAGAAGACGGCATACGAGATATCTTCGAGTGACTGGAGTTCAGACGTG
R_70	ATTGCCGA	TCGGCAAT	CAAGCAGAAGACGGCATACGAGATATTGCCGAGTGACTGGAGTTCAGACGTG
R_71	TACGTGAT	ATCACGTA	CAAGCAGAAGACGGCATACGAGATTACGTGATGTGACTGGAGTTCAGACGTG
R_72	TAACATCG	CGATGTTA	CAAGCAGAAGACGGCATACGAGATTAACATCGGTGACTGGAGTTCAGACGTG
R_73	TAGCCTAA	TTAGGCTA	CAAGCAGAAGACGGCATACGAGATTAGCCTAAGTGACTGGAGTTCAGACGTG
R_74	TATCAAGT	ACTTGATA	CAAGCAGAAGACGGCATACGAGATTATCAAGTGTGACTGGAGTTCAGACGTG
R_75	TACTGATC	GATCAGTA	CAAGCAGAAGACGGCATACGAGATTACTGATCGTGACTGGAGTTCAGACGTG
R_76	TAGTAGCC	GGCTACTA	CAAGCAGAAGACGGCATACGAGATTAGTAGCCGTGACTGGAGTTCAGACGTG
R_77	TATTGACT	AGTCAATA	CAAGCAGAAGACGGCATACGAGATTATTGACTGTGACTGGAGTTCAGACGTG
R_78	TAGGAACT	AGTTCCTA	CAAGCAGAAGACGGCATACGAGATTAGGAACTGTGACTGGAGTTCAGACGTG
R_79	TATGACAT	ATGTCATA	CAAGCAGAAGACGGCATACGAGATTATGACATGTGACTGGAGTTCAGACGTG
R_80	TAGGACGG	CCGTCCTA	CAAGCAGAAGACGGCATACGAGATTAGGACGGGTGACTGGAGTTCAGACGTG
R_81	TACCACTC	GAGTGGTA	CAAGCAGAAGACGGCATACGAGATTACCACTCGTGACTGGAGTTCAGACGTG
R_82	TAAGGAAT	ATTCCTTA	CAAGCAGAAGACGGCATACGAGATTAAGGAATGTGACTGGAGTTCAGACGTG
R_83	TACTTTTG	CAAAAGTA	CAAGCAGAAGACGGCATACGAGATTACTTTTGGTGACTGGAGTTCAGACGTG
R_84	TATGAGTG	CACTCATA	CAAGCAGAAGACGGCATACGAGATTATGAGTGGTGACTGGAGTTCAGACGTG
R_85	TACGCCTG	CAGGCGTA	CAAGCAGAAGACGGCATACGAGATTACGCCTGGTGACTGGAGTTCAGACGTG
R_86	TAGCCATG	CATGGCTA	CAAGCAGAAGACGGCATACGAGATTAGCCATGGTGACTGGAGTTCAGACGTG
R_87	TATGTTGG	CCAACATA	CAAGCAGAAGACGGCATACGAGATTATGTTGGGTGACTGGAGTTCAGACGTG
R_88	TAATTCCG	CGGAATTA	CAAGCAGAAGACGGCATACGAGATTAATTCCGGTGACTGGAGTTCAGACGTG
R_89	TAAGCTAG	CTAGCTTA	CAAGCAGAAGACGGCATACGAGATTAAGCTAGGTGACTGGAGTTCAGACGTG
R_90	TATCTGAG	CTCAGATA	CAAGCAGAAGACGGCATACGAGATTATCTGAGGTGACTGGAGTTCAGACGTG
R_91	TAGTCGTC	GACGACTA	CAAGCAGAAGACGGCATACGAGATTAGTCGTCGTGACTGGAGTTCAGACGTG
R_92	TAGCTGTA	TACAGCTA	CAAGCAGAAGACGGCATACGAGATTAGCTGTAGTGACTGGAGTTCAGACGTG
R_93	TAATTATA	TATAATTA	CAAGCAGAAGACGGCATACGAGATTAATTATAGTGACTGGAGTTCAGACGTG
R_94	TATCGGGA	TCCCGATA	CAAGCAGAAGACGGCATACGAGATTATCGGGAGTGACTGGAGTTCAGACGTG
R_95	TACTTCGA	TCGAAGTA	CAAGCAGAAGACGGCATACGAGATTACTTCGAGTGACTGGAGTTCAGACGTG
R_96	TATGCCGA	TCGGCATA	CAAGCAGAAGACGGCATACGAGATTATGCCGAGTGACTGGAGTTCAGACGTG
Index2, Forward
	Index Sequence	Index Sample Sheet	Outer Primer as Ordered
MiSeq_IndexF1_01	TAGATCGC	TAGATCGC	AATGATACGGCGACCACCGAGATCTACACTAGATCGCACACTCTTTCCCTACACGA
MiSeq_IndexF1_02	CTCTCTAT	CTCTCTAT	AATGATACGGCGACCACCGAGATCTACACCTCTCTATACACTCTTTCCCTACACGA
MiSeq_IndexF1_03	TATCCTCT	TATCCTCT	AATGATACGGCGACCACCGAGATCTACACTATCCTCTACACTCTTTCCCTACACGA
MiSeq_IndexF1_04	AGAGTAGA	AGAGTAGA	AATGATACGGCGACCACCGAGATCTACACAGAGTAGAACACTCTTTCCCTACACGA
MiSeq_IndexF1_05	GTAAGGAG	GTAAGGAG	AATGATACGGCGACCACCGAGATCTACACGTAAGGAGACACTCTTTCCCTACACGA
MiSeq_IndexF1_06	ACTGCATA	ACTGCATA	AATGATACGGCGACCACCGAGATCTACACACTGCATAACACTCTTTCCCTACACGA
MiSeq_IndexF1_07	AAGGAGTA	AAGGAGTA	AATGATACGGCGACCACCGAGATCTACACAAGGAGTAACACTCTTTCCCTACACGA
MiSeq_IndexF1_08	CTAAGCCT	CTAAGCCT	AATGATACGGCGACCACCGAGATCTACACCTAAGCCTACACTCTTTCCCTACACGA
MiSeq_IndexF1_09	TGAACCTT	TGAACCTT	AATGATACGGCGACCACCGAGATCTACACTGAACCTTACACTCTTTCCCTACACGA
MiSeq_IndexF1_10	TGCTAAGT	TGCTAAGT	AATGATACGGCGACCACCGAGATCTACACTGCTAAGTACACTCTTTCCCTACACGA
MiSeq_IndexF1_11	TAAGTTCC	TAAGTTCC	AATGATACGGCGACCACCGAGATCTACACTAAGTTCCACACTCTTTCCCTACACGA
MiSeq_IndexF1_12	ATAGAGGC	ATAGAGGC	AATGATACGGCGACCACCGAGATCTACACATAGAGGCACACTCTTTCCCTACACGA
MiSeq_IndexF1_13	GGCTCTGA	GGCTCTGA	AATGATACGGCGACCACCGAGATCTACACGGCTCTGAACACTCTTTCCCTACACGA
MiSeq_IndexF1_14	AGGCGAAG	AGGCGAAG	AATGATACGGCGACCACCGAGATCTACACAGGCGAAGACACTCTTTCCCTACACGA
MiSeq_IndexF1_15	TAATCTTA	TAATCTTA	AATGATACGGCGACCACCGAGATCTACACTAATCTTAACACTCTTTCCCTACACGA
MiSeq_IndexF1_16	CAGGACGT	CAGGACGT	AATGATACGGCGACCACCGAGATCTACACCAGGACGTACACTCTTTCCCTACACGA

## Sheet: Sample Sheet Example
[Header]
IEMFileVersion	3
Investigator Name	Rita
Project Name	HD
Experiment Name	199
Date	2013-05-21
Workflow	GenerateFASTQ
Assay	HLA Amplicons
Description
Chemistry	Amplicon
[Reads]
251
251
[Settings]
[Data]
Sample_ID	Sample_Name	Sample_Plate	Sample_Well	Sample_Project	index	I7_Index_ID	index2	I5_Index_ID	Fluidigm	Sample_Type	GenomeFolder
1	ID10725634	SINV_130513-16	A01	DKMS_NGS	TGACCAAT	MiSeq_IndexR1_01	TATCCTCT	MiSeq_IndexF1_03	1	Buccal Swab
2	ID10725635	SINV_130513-16	B01	DKMS_NGS	GTAGAGAT	MiSeq_IndexR1_13	AGAGTAGA	MiSeq_IndexF1_04	1	Buccal Swab
3	ID10725636	SINV_130513-16	C01	DKMS_NGS	GGTAGCAT	MiSeq_IndexR1_25	GTAAGGAG	MiSeq_IndexF1_05	1	Buccal Swab
4	ID10725637	SINV_130513-16	D01	DKMS_NGS	GGTAGCTA	MiSeq_IndexR1_37	ACTGCATA	MiSeq_IndexF1_06	1	Buccal Swab
5	ID10725638	SINV_130513-16	E01	DKMS_NGS	CGATGTAT	MiSeq_IndexR1_49	AAGGAGTA	MiSeq_IndexF1_07	1	Buccal Swab
6	ID10725639	SINV_130513-16	F01	DKMS_NGS	CATGGCAT	MiSeq_IndexR1_61	CTAAGCCT	MiSeq_IndexF1_08	1	Buccal Swab
7	ID10725640	SINV_130513-16	G01	DKMS_NGS	TTAGGCTA	MiSeq_IndexR1_73	TGAACCTT	MiSeq_IndexF1_09	1	Buccal Swab
8	ID10725641	SINV_130513-16	H01	DKMS_NGS	CAGGCGTA	MiSeq_IndexR1_85	TGCTAAGT	MiSeq_IndexF1_10	1	Buccal Swab
9	ID10725642	SINV_130513-16	A02	DKMS_NGS	CATTTTTA	MiSeq_IndexR1_02	TAAGTTCC	MiSeq_IndexF1_11	1	Buccal Swab
10	ID10725643	SINV_130513-16	B02	DKMS_NGS	CAGATCTA	MiSeq_IndexR1_14	ATAGAGGC	MiSeq_IndexF1_12	1	Buccal Swab
11	ID10725644	SINV_130513-16	C02	DKMS_NGS	CACGATTA	MiSeq_IndexR1_26	GGCTCTGA	MiSeq_IndexF1_13	1	Buccal Swab
12	ID10725645	SINV_130513-16	D02	DKMS_NGS	CAGGCGAT	MiSeq_IndexR1_38	AGGCGAAG	MiSeq_IndexF1_14	1	Buccal Swab
13	ID10725646	SINV_130513-16	E02	DKMS_NGS	TTAGGCAT	MiSeq_IndexR1_50	TAATCTTA	MiSeq_IndexF1_15	1	Buccal Swab
14	ID10725647	SINV_130513-16	F02	DKMS_NGS	CCAACAAT	MiSeq_IndexR1_62	CAGGACGT	MiSeq_IndexF1_16	1	Buccal Swab
15	ID10725648	SINV_130513-16	G02	DKMS_NGS	ACTTGATA	MiSeq_IndexR1_74	TAGATCGC	MiSeq_IndexF1_01	1	Buccal Swab
16	ID10725649	SINV_130513-16	H02	DKMS_NGS	CATGGCTA	MiSeq_IndexR1_86	CTCTCTAT	MiSeq_IndexF1_02	1	Buccal Swab
17	ID10725650	SINV_130513-16	A03	DKMS_NGS	ACAGTGAT	MiSeq_IndexR1_03	TATCCTCT	MiSeq_IndexF1_03	1	Buccal Swab
18	ID10725651	SINV_130513-16	B03	DKMS_NGS	GTCCGCAT	MiSeq_IndexR1_15	AGAGTAGA	MiSeq_IndexF1_04	1	Buccal Swab
19	ID10725652	SINV_130513-16	C03	DKMS_NGS	ACTGATAT	MiSeq_IndexR1_27	GTAAGGAG	MiSeq_IndexF1_05	1	Buccal Swab
20	ID10725653	SINV_130513-16	D03	DKMS_NGS	CATTTTAT	MiSeq_IndexR1_39	ACTGCATA	MiSeq_IndexF1_06	1	Buccal Swab
21	ID10725654	SINV_130513-16	E03	DKMS_NGS	ACTTGAAT	MiSeq_IndexR1_51	AAGGAGTA	MiSeq_IndexF1_07	1	Buccal Swab
22	ID10725655	SINV_130513-16	F03	DKMS_NGS	CTAGCTAT	MiSeq_IndexR1_63	CTAAGCCT	MiSeq_IndexF1_08	1	Buccal Swab
23	ID10725656	SINV_130513-16	G03	DKMS_NGS	GATCAGTA	MiSeq_IndexR1_75	TGAACCTT	MiSeq_IndexF1_09	1	Buccal Swab
24	ID10725657	SINV_130513-16	H03	DKMS_NGS	CCAACATA	MiSeq_IndexR1_87	TGCTAAGT	MiSeq_IndexF1_10	1	Buccal Swab
25	ID10725658	SINV_130513-16	A04	DKMS_NGS	GTGAAATA	MiSeq_IndexR1_04	TAAGTTCC	MiSeq_IndexF1_11	1	Buccal Swab
26	ID10725659	SINV_130513-16	B04	DKMS_NGS	ACTGATTA	MiSeq_IndexR1_16	ATAGAGGC	MiSeq_IndexF1_12	1	Buccal Swab
27	ID10725660	SINV_130513-16	C04	DKMS_NGS	GTCCGCTA	MiSeq_IndexR1_28	GGCTCTGA	MiSeq_IndexF1_13	1	Buccal Swab
28	ID10725661	SINV_130513-16	D04	DKMS_NGS	TGACCATA	MiSeq_IndexR1_40	AGGCGAAG	MiSeq_IndexF1_14	1	Buccal Swab
29	ID10725662	SINV_130513-16	E04	DKMS_NGS	GATCAGAT	MiSeq_IndexR1_52	TAATCTTA	MiSeq_IndexF1_15	1	Buccal Swab
30	ID10725663	SINV_130513-16	F04	DKMS_NGS	CTCAGAAT	MiSeq_IndexR1_64	CAGGACGT	MiSeq_IndexF1_16	1	Buccal Swab
31	ID10725664	SINV_130513-16	G04	DKMS_NGS	GGCTACTA	MiSeq_IndexR1_76	TAGATCGC	MiSeq_IndexF1_01	1	Buccal Swab
32	ID10725665	SINV_130513-16	H04	DKMS_NGS	CGGAATTA	MiSeq_IndexR1_88	CTCTCTAT	MiSeq_IndexF1_02	1	Buccal Swab
33	ID10725666	SINV_130513-16	A05	DKMS_NGS	GCCAATAT	MiSeq_IndexR1_05	TATCCTCT	MiSeq_IndexF1_03	1	Buccal Swab
34	ID10725667	SINV_130513-16	B05	DKMS_NGS	GTGAAAAT	MiSeq_IndexR1_17	AGAGTAGA	MiSeq_IndexF1_04	1	Buccal Swab
35	ID10725668	SINV_130513-16	C05	DKMS_NGS	ATGAGCAT	MiSeq_IndexR1_29	GTAAGGAG	MiSeq_IndexF1_05	1	Buccal Swab
36	ID10725669	SINV_130513-16	D05	DKMS_NGS	CGGAATAT	MiSeq_IndexR1_41	ACTGCATA	MiSeq_IndexF1_06	1	Buccal Swab
37	ID10725670	SINV_130513-16	E05	DKMS_NGS	GGCTACAT	MiSeq_IndexR1_53	AAGGAGTA	MiSeq_IndexF1_07	1	Buccal Swab
38	ID10725671	SINV_130513-16	F05	DKMS_NGS	GACGACAT	MiSeq_IndexR1_65	CTAAGCCT	MiSeq_IndexF1_08	1	Buccal Swab
39	ID10725672	SINV_130513-16	G05	DKMS_NGS	AGTCAATA	MiSeq_IndexR1_77	TGAACCTT	MiSeq_IndexF1_09	1	Buccal Swab
40	ID10725673	SINV_130513-16	H05	DKMS_NGS	CTAGCTTA	MiSeq_IndexR1_89	TGCTAAGT	MiSeq_IndexF1_10	1	Buccal Swab
41	ID10725674	SINV_130513-16	A06	DKMS_NGS	CTTGTATA	MiSeq_IndexR1_06	TAAGTTCC	MiSeq_IndexF1_11	1	Buccal Swab
42	ID10725675	SINV_130513-16	B06	DKMS_NGS	ACAGTGTA	MiSeq_IndexR1_18	ATAGAGGC	MiSeq_IndexF1_12	1	Buccal Swab
43	ID10725676	SINV_130513-16	C06	DKMS_NGS	TAATCGTA	MiSeq_IndexR1_30	GGCTCTGA	MiSeq_IndexF1_13	1	Buccal Swab
44	ID10725677	SINV_130513-16	D06	DKMS_NGS	CTATACAT	MiSeq_IndexR1_42	AGGCGAAG	MiSeq_IndexF1_14	1	Buccal Swab
45	ID10725678	SINV_130513-16	E06	DKMS_NGS	AGTCAAAT	MiSeq_IndexR1_54	TAATCTTA	MiSeq_IndexF1_15	1	Buccal Swab
46	ID10725679	SINV_130513-16	F06	DKMS_NGS	TACAGCAT	MiSeq_IndexR1_66	CAGGACGT	MiSeq_IndexF1_16	1	Buccal Swab
47	ID10725680	SINV_130513-16	G06	DKMS_NGS	AGTTCCTA	MiSeq_IndexR1_78	TAGATCGC	MiSeq_IndexF1_01	1	Buccal Swab
48	ID10725681	SINV_130513-16	H06	DKMS_NGS	CTCAGATA	MiSeq_IndexR1_90	CTCTCTAT	MiSeq_IndexF1_02	1	Buccal Swab
49	ID10725682	SINV_130513-16	A07	DKMS_NGS	CAGATCAT	MiSeq_IndexR1_07	TATCCTCT	MiSeq_IndexF1_03	2	Buccal Swab
50	ID10725683	SINV_130513-16	B07	DKMS_NGS	GTGGCCAT	MiSeq_IndexR1_19	AGAGTAGA	MiSeq_IndexF1_04	2	Buccal Swab
51	ID10725684	SINV_130513-16	C07	DKMS_NGS	ATTCCTAT	MiSeq_IndexR1_31	GTAAGGAG	MiSeq_IndexF1_05	2	Buccal Swab
52	ID10725685	SINV_130513-16	D07	DKMS_NGS	TAGCTTTA	MiSeq_IndexR1_43	ACTGCATA	MiSeq_IndexF1_06	2	Buccal Swab
53	ID10725686	SINV_130513-16	E07	DKMS_NGS	AGTTCCAT	MiSeq_IndexR1_55	AAGGAGTA	MiSeq_IndexF1_07	2	Buccal Swab
54	ID10725687	SINV_130513-16	F07	DKMS_NGS	TATAATAT	MiSeq_IndexR1_67	CTAAGCCT	MiSeq_IndexF1_08	2	Buccal Swab
55	ID10725688	SINV_130513-16	G07	DKMS_NGS	ATGTCATA	MiSeq_IndexR1_79	TGAACCTT	MiSeq_IndexF1_09	2	Buccal Swab
56	ID10725689	SINV_130513-16	H07	DKMS_NGS	GACGACTA	MiSeq_IndexR1_91	TGCTAAGT	MiSeq_IndexF1_10	2	Buccal Swab
57	ID10725690	SINV_130513-16	A08	DKMS_NGS	GTAGAGTA	MiSeq_IndexR1_08	TAAGTTCC	MiSeq_IndexF1_11	2	Buccal Swab
58	ID10725691	SINV_130513-16	B08	DKMS_NGS	CACCGGTA	MiSeq_IndexR1_20	ATAGAGGC	MiSeq_IndexF1_12	2	Buccal Swab
59	ID10725692	SINV_130513-16	C08	DKMS_NGS	CAACTAAT	MiSeq_IndexR1_32	GGCTCTGA	MiSeq_IndexF1_13	2	Buccal Swab
60	ID10725693	SINV_130513-16	D08	DKMS_NGS	TAATCGAT	MiSeq_IndexR1_44	AGGCGAAG	MiSeq_IndexF1_14	2	Buccal Swab
61	ID10725694	SINV_130513-16	E08	DKMS_NGS	ATGTCAAT	MiSeq_IndexR1_56	TAATCTTA	MiSeq_IndexF1_15	2	Buccal Swab
62	ID10725695	SINV_130513-16	F08	DKMS_NGS	TCCCGAAT	MiSeq_IndexR1_68	CAGGACGT	MiSeq_IndexF1_16	2	Buccal Swab
63	ID10725696	SINV_130513-16	G08	DKMS_NGS	CCGTCCTA	MiSeq_IndexR1_80	TAGATCGC	MiSeq_IndexF1_01	2	Buccal Swab
64	ID10725697	SINV_130513-16	H08	DKMS_NGS	TACAGCTA	MiSeq_IndexR1_92	CTCTCTAT	MiSeq_IndexF1_02	2	Buccal Swab
65	ID10725698	SINV_130513-16	A09	DKMS_NGS	TAGCTTAT	MiSeq_IndexR1_09	TATCCTCT	MiSeq_IndexF1_03	2	Buccal Swab
66	ID10725699	SINV_130513-16	B09	DKMS_NGS	GTTTCGAT	MiSeq_IndexR1_21	AGAGTAGA	MiSeq_IndexF1_04	2	Buccal Swab
67	ID10725700	SINV_130513-16	C09	DKMS_NGS	GTTTCGTA	MiSeq_IndexR1_33	GTAAGGAG	MiSeq_IndexF1_05	2	Buccal Swab
68	ID10725701	SINV_130513-16	D09	DKMS_NGS	ATGAGCTA	MiSeq_IndexR1_45	ACTGCATA	MiSeq_IndexF1_06	2	Buccal Swab
69	ID10725702	SINV_130513-16	E09	DKMS_NGS	CCGTCCAT	MiSeq_IndexR1_57	AAGGAGTA	MiSeq_IndexF1_07	2	Buccal Swab
70	ID10725703	SINV_130513-16	F09	DKMS_NGS	TCGAAGAT	MiSeq_IndexR1_69	CTAAGCCT	MiSeq_IndexF1_08	2	Buccal Swab
71	ID10725704	SINV_130513-16	G09	DKMS_NGS	GAGTGGTA	MiSeq_IndexR1_81	TGAACCTT	MiSeq_IndexF1_09	2	Buccal Swab
72	ID10725705	SINV_130513-16	H09	DKMS_NGS	TATAATTA	MiSeq_IndexR1_93	TGCTAAGT	MiSeq_IndexF1_10	2	Buccal Swab
73	ID10725706	SINV_130513-16	A10	DKMS_NGS	CTATACTA	MiSeq_IndexR1_10	TAAGTTCC	MiSeq_IndexF1_11	2	Buccal Swab
74	ID10725707	SINV_130513-16	B10	DKMS_NGS	CAACTATA	MiSeq_IndexR1_22	ATAGAGGC	MiSeq_IndexF1_12	2	Buccal Swab
75	ID10725708	SINV_130513-16	C10	DKMS_NGS	CACCGGAT	MiSeq_IndexR1_34	GGCTCTGA	MiSeq_IndexF1_13	2	Buccal Swab
76	ID10725709	SINV_130513-16	D10	DKMS_NGS	TCATTCAT	MiSeq_IndexR1_46	AGGCGAAG	MiSeq_IndexF1_14	2	Buccal Swab
77	ID10725710	SINV_130513-16	E10	DKMS_NGS	GAGTGGAT	MiSeq_IndexR1_58	TAATCTTA	MiSeq_IndexF1_15	2	Buccal Swab
78	ID10725711	SINV_130513-16	F10	DKMS_NGS	TCGGCAAT	MiSeq_IndexR1_70	CAGGACGT	MiSeq_IndexF1_16	2	Buccal Swab
79	ID10725712	SINV_130513-16	G10	DKMS_NGS	ATTCCTTA	MiSeq_IndexR1_82	TAGATCGC	MiSeq_IndexF1_01	2	Buccal Swab
80	ID10725713	SINV_130513-16	H10	DKMS_NGS	TCCCGATA	MiSeq_IndexR1_94	CTCTCTAT	MiSeq_IndexF1_02	2	Buccal Swab
81	ID10725714	SINV_130513-16	A11	DKMS_NGS	CTTGTAAT	MiSeq_IndexR1_11	TATCCTCT	MiSeq_IndexF1_03	2	Buccal Swab
82	ID10725715	SINV_130513-16	B11	DKMS_NGS	CGTACGAT	MiSeq_IndexR1_23	AGAGTAGA	MiSeq_IndexF1_04	2	Buccal Swab
83	ID10725716	SINV_130513-16	C11	DKMS_NGS	GTGGCCTA	MiSeq_IndexR1_35	GTAAGGAG	MiSeq_IndexF1_05	2	Buccal Swab
84	ID10725717	SINV_130513-16	D11	DKMS_NGS	CGTACGTA	MiSeq_IndexR1_47	ACTGCATA	MiSeq_IndexF1_06	2	Buccal Swab
85	ID10725718	SINV_130513-16	E11	DKMS_NGS	CAAAAGAT	MiSeq_IndexR1_59	AAGGAGTA	MiSeq_IndexF1_07	2	Buccal Swab
86	ID10725719	SINV_130513-16	F11	DKMS_NGS	ATCACGTA	MiSeq_IndexR1_71	CTAAGCCT	MiSeq_IndexF1_08	2	Buccal Swab
87	ID10725720	SINV_130513-16	G11	DKMS_NGS	CAAAAGTA	MiSeq_IndexR1_83	TGAACCTT	MiSeq_IndexF1_09	2	Buccal Swab
88	ID10725721	SINV_130513-16	H11	DKMS_NGS	TCGAAGTA	MiSeq_IndexR1_95	TGCTAAGT	MiSeq_IndexF1_10	2	Buccal Swab
89	ID10725722	SINV_130513-16	A12	DKMS_NGS	GCCAATTA	MiSeq_IndexR1_12	TAAGTTCC	MiSeq_IndexF1_11	2	Buccal Swab
90	ID10725723	SINV_130513-16	B12	DKMS_NGS	TCATTCTA	MiSeq_IndexR1_24	ATAGAGGC	MiSeq_IndexF1_12	2	Buccal Swab
91	ID10725724	SINV_130513-16	C12	DKMS_NGS	CACGATAT	MiSeq_IndexR1_36	GGCTCTGA	MiSeq_IndexF1_13	2	Buccal Swab
92	ID10725725	SINV_130513-16	D12	DKMS_NGS	ATCACGAT	MiSeq_IndexR1_48	AGGCGAAG	MiSeq_IndexF1_14	2	Buccal Swab
93	ID10725726	SINV_130513-16	E12	DKMS_NGS	CACTCAAT	MiSeq_IndexR1_60	TAATCTTA	MiSeq_IndexF1_15	2	Buccal Swab
94	ID10725727	SINV_130513-16	F12	DKMS_NGS	CGATGTTA	MiSeq_IndexR1_72	CAGGACGT	MiSeq_IndexF1_16	2	Buccal Swab
95	ID10725728	SINV_130513-16	G12	DKMS_NGS	CACTCATA	MiSeq_IndexR1_84	TAGATCGC	MiSeq_IndexF1_01	2	Buccal Swab
96	ID10725729	SINV_130513-16	H12	DKMS_NGS	TCGGCATA	MiSeq_IndexR1_96	CTCTCTAT	MiSeq_IndexF1_02	2	Buccal Swab
97	ID10725730	SINV_130513-17	A01	DKMS_NGS	TGACCAAT	MiSeq_IndexR1_01	AGAGTAGA	MiSeq_IndexF1_04	3	Buccal Swab
98	ID10725731	SINV_130513-17	B01	DKMS_NGS	GTAGAGAT	MiSeq_IndexR1_13	GTAAGGAG	MiSeq_IndexF1_05	3	Buccal Swab
99	ID10725732	SINV_130513-17	C01	DKMS_NGS	GGTAGCAT	MiSeq_IndexR1_25	ACTGCATA	MiSeq_IndexF1_06	3	Buccal Swab
100	ID10725733	SINV_130513-17	D01	DKMS_NGS	GGTAGCTA	MiSeq_IndexR1_37	AAGGAGTA	MiSeq_IndexF1_07	3	Buccal Swab
101	ID10725734	SINV_130513-17	E01	DKMS_NGS	CGATGTAT	MiSeq_IndexR1_49	CTAAGCCT	MiSeq_IndexF1_08	3	Buccal Swab
102	ID10725735	SINV_130513-17	F01	DKMS_NGS	CATGGCAT	MiSeq_IndexR1_61	TGAACCTT	MiSeq_IndexF1_09	3	Buccal Swab
103	ID10725736	SINV_130513-17	G01	DKMS_NGS	TTAGGCTA	MiSeq_IndexR1_73	TGCTAAGT	MiSeq_IndexF1_10	3	Buccal Swab
104	ID10725737	SINV_130513-17	H01	DKMS_NGS	CAGGCGTA	MiSeq_IndexR1_85	TAAGTTCC	MiSeq_IndexF1_11	3	Buccal Swab
105	ID10725738	SINV_130513-17	A02	DKMS_NGS	CATTTTTA	MiSeq_IndexR1_02	ATAGAGGC	MiSeq_IndexF1_12	3	Buccal Swab
106	ID10725739	SINV_130513-17	B02	DKMS_NGS	CAGATCTA	MiSeq_IndexR1_14	GGCTCTGA	MiSeq_IndexF1_13	3	Buccal Swab
107	ID10725740	SINV_130513-17	C02	DKMS_NGS	CACGATTA	MiSeq_IndexR1_26	AGGCGAAG	MiSeq_IndexF1_14	3	Buccal Swab
108	ID10725741	SINV_130513-17	D02	DKMS_NGS	CAGGCGAT	MiSeq_IndexR1_38	TAATCTTA	MiSeq_IndexF1_15	3	Buccal Swab
109	ID10725742	SINV_130513-17	E02	DKMS_NGS	TTAGGCAT	MiSeq_IndexR1_50	CAGGACGT	MiSeq_IndexF1_16	3	Buccal Swab
110	ID10725743	SINV_130513-17	F02	DKMS_NGS	CCAACAAT	MiSeq_IndexR1_62	TAGATCGC	MiSeq_IndexF1_01	3	Buccal Swab
111	ID10725744	SINV_130513-17	G02	DKMS_NGS	ACTTGATA	MiSeq_IndexR1_74	CTCTCTAT	MiSeq_IndexF1_02	3	Buccal Swab
112	ID10725745	SINV_130513-17	H02	DKMS_NGS	CATGGCTA	MiSeq_IndexR1_86	TATCCTCT	MiSeq_IndexF1_03	3	Buccal Swab
113	ID10725746	SINV_130513-17	A03	DKMS_NGS	ACAGTGAT	MiSeq_IndexR1_03	AGAGTAGA	MiSeq_IndexF1_04	3	Buccal Swab
114	ID10725747	SINV_130513-17	B03	DKMS_NGS	GTCCGCAT	MiSeq_IndexR1_15	GTAAGGAG	MiSeq_IndexF1_05	3	Buccal Swab
115	ID10725748	SINV_130513-17	C03	DKMS_NGS	ACTGATAT	MiSeq_IndexR1_27	ACTGCATA	MiSeq_IndexF1_06	3	Buccal Swab
116	ID10725749	SINV_130513-17	D03	DKMS_NGS	CATTTTAT	MiSeq_IndexR1_39	AAGGAGTA	MiSeq_IndexF1_07	3	Buccal Swab
117	ID10725750	SINV_130513-17	E03	DKMS_NGS	ACTTGAAT	MiSeq_IndexR1_51	CTAAGCCT	MiSeq_IndexF1_08	3	Buccal Swab
118	ID10725751	SINV_130513-17	F03	DKMS_NGS	CTAGCTAT	MiSeq_IndexR1_63	TGAACCTT	MiSeq_IndexF1_09	3	Buccal Swab
119	ID10725752	SINV_130513-17	G03	DKMS_NGS	GATCAGTA	MiSeq_IndexR1_75	TGCTAAGT	MiSeq_IndexF1_10	3	Buccal Swab
120	ID10725753	SINV_130513-17	H03	DKMS_NGS	CCAACATA	MiSeq_IndexR1_87	TAAGTTCC	MiSeq_IndexF1_11	3	Buccal Swab
121	ID10725754	SINV_130513-17	A04	DKMS_NGS	GTGAAATA	MiSeq_IndexR1_04	ATAGAGGC	MiSeq_IndexF1_12	3	Buccal Swab
122	ID10725755	SINV_130513-17	B04	DKMS_NGS	ACTGATTA	MiSeq_IndexR1_16	GGCTCTGA	MiSeq_IndexF1_13	3	Buccal Swab
123	ID10725756	SINV_130513-17	C04	DKMS_NGS	GTCCGCTA	MiSeq_IndexR1_28	AGGCGAAG	MiSeq_IndexF1_14	3	Buccal Swab
124	ID10725757	SINV_130513-17	D04	DKMS_NGS	TGACCATA	MiSeq_IndexR1_40	TAATCTTA	MiSeq_IndexF1_15	3	Buccal Swab
125	ID10725758	SINV_130513-17	E04	DKMS_NGS	GATCAGAT	MiSeq_IndexR1_52	CAGGACGT	MiSeq_IndexF1_16	3	Buccal Swab
126	ID10725759	SINV_130513-17	F04	DKMS_NGS	CTCAGAAT	MiSeq_IndexR1_64	TAGATCGC	MiSeq_IndexF1_01	3	Buccal Swab
127	ID10725760	SINV_130513-17	G04	DKMS_NGS	GGCTACTA	MiSeq_IndexR1_76	CTCTCTAT	MiSeq_IndexF1_02	3	Buccal Swab
128	ID10725761	SINV_130513-17	H04	DKMS_NGS	CGGAATTA	MiSeq_IndexR1_88	TATCCTCT	MiSeq_IndexF1_03	3	Buccal Swab
129	ID10725762	SINV_130513-17	A05	DKMS_NGS	GCCAATAT	MiSeq_IndexR1_05	AGAGTAGA	MiSeq_IndexF1_04	3	Buccal Swab
130	ID10725763	SINV_130513-17	B05	DKMS_NGS	GTGAAAAT	MiSeq_IndexR1_17	GTAAGGAG	MiSeq_IndexF1_05	3	Buccal Swab
131	ID10725764	SINV_130513-17	C05	DKMS_NGS	ATGAGCAT	MiSeq_IndexR1_29	ACTGCATA	MiSeq_IndexF1_06	3	Buccal Swab
132	ID10725765	SINV_130513-17	D05	DKMS_NGS	CGGAATAT	MiSeq_IndexR1_41	AAGGAGTA	MiSeq_IndexF1_07	3	Buccal Swab
133	ID10725766	SINV_130513-17	E05	DKMS_NGS	GGCTACAT	MiSeq_IndexR1_53	CTAAGCCT	MiSeq_IndexF1_08	3	Buccal Swab
134	ID10725767	SINV_130513-17	F05	DKMS_NGS	GACGACAT	MiSeq_IndexR1_65	TGAACCTT	MiSeq_IndexF1_09	3	Buccal Swab
135	ID10725768	SINV_130513-17	G05	DKMS_NGS	AGTCAATA	MiSeq_IndexR1_77	TGCTAAGT	MiSeq_IndexF1_10	3	Buccal Swab
136	ID10725769	SINV_130513-17	H05	DKMS_NGS	CTAGCTTA	MiSeq_IndexR1_89	TAAGTTCC	MiSeq_IndexF1_11	3	Buccal Swab
137	ID10725770	SINV_130513-17	A06	DKMS_NGS	CTTGTATA	MiSeq_IndexR1_06	ATAGAGGC	MiSeq_IndexF1_12	3	Buccal Swab
138	ID10725771	SINV_130513-17	B06	DKMS_NGS	ACAGTGTA	MiSeq_IndexR1_18	GGCTCTGA	MiSeq_IndexF1_13	3	Buccal Swab
139	ID10725772	SINV_130513-17	C06	DKMS_NGS	TAATCGTA	MiSeq_IndexR1_30	AGGCGAAG	MiSeq_IndexF1_14	3	Buccal Swab
140	ID10725773	SINV_130513-17	D06	DKMS_NGS	CTATACAT	MiSeq_IndexR1_42	TAATCTTA	MiSeq_IndexF1_15	3	Buccal Swab
141	ID10725774	SINV_130513-17	E06	DKMS_NGS	AGTCAAAT	MiSeq_IndexR1_54	CAGGACGT	MiSeq_IndexF1_16	3	Buccal Swab
142	ID10725775	SINV_130513-17	F06	DKMS_NGS	TACAGCAT	MiSeq_IndexR1_66	TAGATCGC	MiSeq_IndexF1_01	3	Buccal Swab
143	ID10725776	SINV_130513-17	G06	DKMS_NGS	AGTTCCTA	MiSeq_IndexR1_78	CTCTCTAT	MiSeq_IndexF1_02	3	Buccal Swab
144	ID10725777	SINV_130513-17	H06	DKMS_NGS	CTCAGATA	MiSeq_IndexR1_90	TATCCTCT	MiSeq_IndexF1_03	3	Buccal Swab
145	ID10725778	SINV_130513-17	A07	DKMS_NGS	CAGATCAT	MiSeq_IndexR1_07	AGAGTAGA	MiSeq_IndexF1_04	4	Buccal Swab
146	ID10725779	SINV_130513-17	B07	DKMS_NGS	GTGGCCAT	MiSeq_IndexR1_19	GTAAGGAG	MiSeq_IndexF1_05	4	Buccal Swab
147	ID10725780	SINV_130513-17	C07	DKMS_NGS	ATTCCTAT	MiSeq_IndexR1_31	ACTGCATA	MiSeq_IndexF1_06	4	Buccal Swab
148	ID10725781	SINV_130513-17	D07	DKMS_NGS	TAGCTTTA	MiSeq_IndexR1_43	AAGGAGTA	MiSeq_IndexF1_07	4	Buccal Swab
149	ID10725782	SINV_130513-17	E07	DKMS_NGS	AGTTCCAT	MiSeq_IndexR1_55	CTAAGCCT	MiSeq_IndexF1_08	4	Buccal Swab
150	ID10725783	SINV_130513-17	F07	DKMS_NGS	TATAATAT	MiSeq_IndexR1_67	TGAACCTT	MiSeq_IndexF1_09	4	Buccal Swab
151	ID10725784	SINV_130513-17	G07	DKMS_NGS	ATGTCATA	MiSeq_IndexR1_79	TGCTAAGT	MiSeq_IndexF1_10	4	Buccal Swab
152	ID10725785	SINV_130513-17	H07	DKMS_NGS	GACGACTA	MiSeq_IndexR1_91	TAAGTTCC	MiSeq_IndexF1_11	4	Buccal Swab
153	ID10725786	SINV_130513-17	A08	DKMS_NGS	GTAGAGTA	MiSeq_IndexR1_08	ATAGAGGC	MiSeq_IndexF1_12	4	Buccal Swab
154	ID10725787	SINV_130513-17	B08	DKMS_NGS	CACCGGTA	MiSeq_IndexR1_20	GGCTCTGA	MiSeq_IndexF1_13	4	Buccal Swab
155	ID10725788	SINV_130513-17	C08	DKMS_NGS	CAACTAAT	MiSeq_IndexR1_32	AGGCGAAG	MiSeq_IndexF1_14	4	Buccal Swab
156	ID10725789	SINV_130513-17	D08	DKMS_NGS	TAATCGAT	MiSeq_IndexR1_44	TAATCTTA	MiSeq_IndexF1_15	4	Buccal Swab
157	ID10725790	SINV_130513-17	E08	DKMS_NGS	ATGTCAAT	MiSeq_IndexR1_56	CAGGACGT	MiSeq_IndexF1_16	4	Buccal Swab
158	ID10725791	SINV_130513-17	F08	DKMS_NGS	TCCCGAAT	MiSeq_IndexR1_68	TAGATCGC	MiSeq_IndexF1_01	4	Buccal Swab
159	ID10725792	SINV_130513-17	G08	DKMS_NGS	CCGTCCTA	MiSeq_IndexR1_80	CTCTCTAT	MiSeq_IndexF1_02	4	Buccal Swab
160	ID10725793	SINV_130513-17	H08	DKMS_NGS	TACAGCTA	MiSeq_IndexR1_92	TATCCTCT	MiSeq_IndexF1_03	4	Buccal Swab
161	ID10725794	SINV_130513-17	A09	DKMS_NGS	TAGCTTAT	MiSeq_IndexR1_09	AGAGTAGA	MiSeq_IndexF1_04	4	Buccal Swab
162	ID10725795	SINV_130513-17	B09	DKMS_NGS	GTTTCGAT	MiSeq_IndexR1_21	GTAAGGAG	MiSeq_IndexF1_05	4	Buccal Swab
163	ID10725796	SINV_130513-17	C09	DKMS_NGS	GTTTCGTA	MiSeq_IndexR1_33	ACTGCATA	MiSeq_IndexF1_06	4	Buccal Swab
164	ID10725797	SINV_130513-17	D09	DKMS_NGS	ATGAGCTA	MiSeq_IndexR1_45	AAGGAGTA	MiSeq_IndexF1_07	4	Buccal Swab
165	ID10725798	SINV_130513-17	E09	DKMS_NGS	CCGTCCAT	MiSeq_IndexR1_57	CTAAGCCT	MiSeq_IndexF1_08	4	Buccal Swab
166	ID10725799	SINV_130513-17	F09	DKMS_NGS	TCGAAGAT	MiSeq_IndexR1_69	TGAACCTT	MiSeq_IndexF1_09	4	Buccal Swab
167	ID10725800	SINV_130513-17	G09	DKMS_NGS	GAGTGGTA	MiSeq_IndexR1_81	TGCTAAGT	MiSeq_IndexF1_10	4	Buccal Swab
168	ID10725801	SINV_130513-17	H09	DKMS_NGS	TATAATTA	MiSeq_IndexR1_93	TAAGTTCC	MiSeq_IndexF1_11	4	Buccal Swab
169	ID10725802	SINV_130513-17	A10	DKMS_NGS	CTATACTA	MiSeq_IndexR1_10	ATAGAGGC	MiSeq_IndexF1_12	4	Buccal Swab
170	ID10725803	SINV_130513-17	B10	DKMS_NGS	CAACTATA	MiSeq_IndexR1_22	GGCTCTGA	MiSeq_IndexF1_13	4	Buccal Swab
171	ID10725804	SINV_130513-17	C10	DKMS_NGS	CACCGGAT	MiSeq_IndexR1_34	AGGCGAAG	MiSeq_IndexF1_14	4	Buccal Swab
172	ID10725805	SINV_130513-17	D10	DKMS_NGS	TCATTCAT	MiSeq_IndexR1_46	TAATCTTA	MiSeq_IndexF1_15	4	Buccal Swab
173	ID10725806	SINV_130513-17	E10	DKMS_NGS	GAGTGGAT	MiSeq_IndexR1_58	CAGGACGT	MiSeq_IndexF1_16	4	Buccal Swab
174	ID10725807	SINV_130513-17	F10	DKMS_NGS	TCGGCAAT	MiSeq_IndexR1_70	TAGATCGC	MiSeq_IndexF1_01	4	Buccal Swab
175	ID10725808	SINV_130513-17	G10	DKMS_NGS	ATTCCTTA	MiSeq_IndexR1_82	CTCTCTAT	MiSeq_IndexF1_02	4	Buccal Swab
176	ID10725809	SINV_130513-17	H10	DKMS_NGS	TCCCGATA	MiSeq_IndexR1_94	TATCCTCT	MiSeq_IndexF1_03	4	Buccal Swab
177	ID10725810	SINV_130513-17	A11	DKMS_NGS	CTTGTAAT	MiSeq_IndexR1_11	AGAGTAGA	MiSeq_IndexF1_04	4	Buccal Swab
178	ID10725811	SINV_130513-17	B11	DKMS_NGS	CGTACGAT	MiSeq_IndexR1_23	GTAAGGAG	MiSeq_IndexF1_05	4	Buccal Swab
179	ID10725812	SINV_130513-17	C11	DKMS_NGS	GTGGCCTA	MiSeq_IndexR1_35	ACTGCATA	MiSeq_IndexF1_06	4	Buccal Swab
180	ID10725813	SINV_130513-17	D11	DKMS_NGS	CGTACGTA	MiSeq_IndexR1_47	AAGGAGTA	MiSeq_IndexF1_07	4	Buccal Swab
181	ID10725814	SINV_130513-17	E11	DKMS_NGS	CAAAAGAT	MiSeq_IndexR1_59	CTAAGCCT	MiSeq_IndexF1_08	4	Buccal Swab
182	ID10725815	SINV_130513-17	F11	DKMS_NGS	ATCACGTA	MiSeq_IndexR1_71	TGAACCTT	MiSeq_IndexF1_09	4	Buccal Swab
183	ID10725816	SINV_130513-17	G11	DKMS_NGS	CAAAAGTA	MiSeq_IndexR1_83	TGCTAAGT	MiSeq_IndexF1_10	4	Buccal Swab
184	ID10725817	SINV_130513-17	H11	DKMS_NGS	TCGAAGTA	MiSeq_IndexR1_95	TAAGTTCC	MiSeq_IndexF1_11	4	Buccal Swab
185	ID10725818	SINV_130513-17	A12	DKMS_NGS	GCCAATTA	MiSeq_IndexR1_12	ATAGAGGC	MiSeq_IndexF1_12	4	Buccal Swab
186	ID10725819	SINV_130513-17	B12	DKMS_NGS	TCATTCTA	MiSeq_IndexR1_24	GGCTCTGA	MiSeq_IndexF1_13	4	Buccal Swab
187	ID10725820	SINV_130513-17	C12	DKMS_NGS	CACGATAT	MiSeq_IndexR1_36	AGGCGAAG	MiSeq_IndexF1_14	4	Buccal Swab
188	ID10725821	SINV_130513-17	D12	DKMS_NGS	ATCACGAT	MiSeq_IndexR1_48	TAATCTTA	MiSeq_IndexF1_15	4	Buccal Swab
189	ID10725822	SINV_130513-17	E12	DKMS_NGS	CACTCAAT	MiSeq_IndexR1_60	CAGGACGT	MiSeq_IndexF1_16	4	Buccal Swab
190	ID10725823	SINV_130513-17	F12	DKMS_NGS	CGATGTTA	MiSeq_IndexR1_72	TAGATCGC	MiSeq_IndexF1_01	4	Buccal Swab
191	ID10725824	SINV_130513-17	G12	DKMS_NGS	CACTCATA	MiSeq_IndexR1_84	CTCTCTAT	MiSeq_IndexF1_02	4	Buccal Swab
192	ID10725825	SINV_130513-17	H12	DKMS_NGS	TCGGCATA	MiSeq_IndexR1_96	TATCCTCT	MiSeq_IndexF1_03	4	Buccal Swab
193	ID10725840	SINV_130513-18	A01	DKMS_NGS	TGACCAAT	MiSeq_IndexR1_01	AAGGAGTA	MiSeq_IndexF1_07	5	Buccal Swab
194	ID10725841	SINV_130513-18	B01	DKMS_NGS	GTAGAGAT	MiSeq_IndexR1_13	CTAAGCCT	MiSeq_IndexF1_08	5	Buccal Swab
195	ID10725842	SINV_130513-18	C01	DKMS_NGS	GGTAGCAT	MiSeq_IndexR1_25	TGAACCTT	MiSeq_IndexF1_09	5	Buccal Swab
196	ID10725843	SINV_130513-18	D01	DKMS_NGS	GGTAGCTA	MiSeq_IndexR1_37	TGCTAAGT	MiSeq_IndexF1_10	5	Buccal Swab
197	ID10725844	SINV_130513-18	E01	DKMS_NGS	CGATGTAT	MiSeq_IndexR1_49	TAAGTTCC	MiSeq_IndexF1_11	5	Buccal Swab
198	ID10725845	SINV_130513-18	F01	DKMS_NGS	CATGGCAT	MiSeq_IndexR1_61	ATAGAGGC	MiSeq_IndexF1_12	5	Buccal Swab
199	ID10725846	SINV_130513-18	G01	DKMS_NGS	TTAGGCTA	MiSeq_IndexR1_73	GGCTCTGA	MiSeq_IndexF1_13	5	Buccal Swab
200	ID10725847	SINV_130513-18	H01	DKMS_NGS	CAGGCGTA	MiSeq_IndexR1_85	AGGCGAAG	MiSeq_IndexF1_14	5	Buccal Swab
201	ID10725848	SINV_130513-18	A02	DKMS_NGS	CATTTTTA	MiSeq_IndexR1_02	TAATCTTA	MiSeq_IndexF1_15	5	Buccal Swab
202	ID10725849	SINV_130513-18	B02	DKMS_NGS	CAGATCTA	MiSeq_IndexR1_14	CAGGACGT	MiSeq_IndexF1_16	5	Buccal Swab
203	ID10725850	SINV_130513-18	C02	DKMS_NGS	CACGATTA	MiSeq_IndexR1_26	TAGATCGC	MiSeq_IndexF1_01	5	Buccal Swab
204	ID10725851	SINV_130513-18	D02	DKMS_NGS	CAGGCGAT	MiSeq_IndexR1_38	CTCTCTAT	MiSeq_IndexF1_02	5	Buccal Swab
205	ID10725852	SINV_130513-18	E02	DKMS_NGS	TTAGGCAT	MiSeq_IndexR1_50	TATCCTCT	MiSeq_IndexF1_03	5	Buccal Swab
206	ID10725853	SINV_130513-18	F02	DKMS_NGS	CCAACAAT	MiSeq_IndexR1_62	AGAGTAGA	MiSeq_IndexF1_04	5	Buccal Swab
207	ID10725854	SINV_130513-18	G02	DKMS_NGS	ACTTGATA	MiSeq_IndexR1_74	GTAAGGAG	MiSeq_IndexF1_05	5	Buccal Swab
208	ID10725855	SINV_130513-18	H02	DKMS_NGS	CATGGCTA	MiSeq_IndexR1_86	ACTGCATA	MiSeq_IndexF1_06	5	Buccal Swab
209	ID10725856	SINV_130513-18	A03	DKMS_NGS	ACAGTGAT	MiSeq_IndexR1_03	AAGGAGTA	MiSeq_IndexF1_07	5	Buccal Swab
210	ID10725857	SINV_130513-18	B03	DKMS_NGS	GTCCGCAT	MiSeq_IndexR1_15	CTAAGCCT	MiSeq_IndexF1_08	5	Buccal Swab
211	ID10725858	SINV_130513-18	C03	DKMS_NGS	ACTGATAT	MiSeq_IndexR1_27	TGAACCTT	MiSeq_IndexF1_09	5	Buccal Swab
212	ID10725859	SINV_130513-18	D03	DKMS_NGS	CATTTTAT	MiSeq_IndexR1_39	TGCTAAGT	MiSeq_IndexF1_10	5	Buccal Swab
213	ID10725860	SINV_130513-18	E03	DKMS_NGS	ACTTGAAT	MiSeq_IndexR1_51	TAAGTTCC	MiSeq_IndexF1_11	5	Buccal Swab
214	ID10725861	SINV_130513-18	F03	DKMS_NGS	CTAGCTAT	MiSeq_IndexR1_63	ATAGAGGC	MiSeq_IndexF1_12	5	Buccal Swab
215	ID10725862	SINV_130513-18	G03	DKMS_NGS	GATCAGTA	MiSeq_IndexR1_75	GGCTCTGA	MiSeq_IndexF1_13	5	Buccal Swab
216	ID10725863	SINV_130513-18	H03	DKMS_NGS	CCAACATA	MiSeq_IndexR1_87	AGGCGAAG	MiSeq_IndexF1_14	5	Buccal Swab
217	ID10725864	SINV_130513-18	A04	DKMS_NGS	GTGAAATA	MiSeq_IndexR1_04	TAATCTTA	MiSeq_IndexF1_15	5	Buccal Swab
218	ID10725865	SINV_130513-18	B04	DKMS_NGS	ACTGATTA	MiSeq_IndexR1_16	CAGGACGT	MiSeq_IndexF1_16	5	Buccal Swab
219	ID10725866	SINV_130513-18	C04	DKMS_NGS	GTCCGCTA	MiSeq_IndexR1_28	TAGATCGC	MiSeq_IndexF1_01	5	Buccal Swab
220	ID10725867	SINV_130513-18	D04	DKMS_NGS	TGACCATA	MiSeq_IndexR1_40	CTCTCTAT	MiSeq_IndexF1_02	5	Buccal Swab
221	ID10725868	SINV_130513-18	E04	DKMS_NGS	GATCAGAT	MiSeq_IndexR1_52	TATCCTCT	MiSeq_IndexF1_03	5	Buccal Swab
222	ID10725869	SINV_130513-18	F04	DKMS_NGS	CTCAGAAT	MiSeq_IndexR1_64	AGAGTAGA	MiSeq_IndexF1_04	5	Buccal Swab
223	ID10725870	SINV_130513-18	G04	DKMS_NGS	GGCTACTA	MiSeq_IndexR1_76	GTAAGGAG	MiSeq_IndexF1_05	5	Buccal Swab
224	ID10725871	SINV_130513-18	H04	DKMS_NGS	CGGAATTA	MiSeq_IndexR1_88	ACTGCATA	MiSeq_IndexF1_06	5	Buccal Swab
225	ID10725872	SINV_130513-18	A05	DKMS_NGS	GCCAATAT	MiSeq_IndexR1_05	AAGGAGTA	MiSeq_IndexF1_07	5	Buccal Swab
226	ID10725873	SINV_130513-18	B05	DKMS_NGS	GTGAAAAT	MiSeq_IndexR1_17	CTAAGCCT	MiSeq_IndexF1_08	5	Buccal Swab
227	ID10725874	SINV_130513-18	C05	DKMS_NGS	ATGAGCAT	MiSeq_IndexR1_29	TGAACCTT	MiSeq_IndexF1_09	5	Buccal Swab
228	ID10725875	SINV_130513-18	D05	DKMS_NGS	CGGAATAT	MiSeq_IndexR1_41	TGCTAAGT	MiSeq_IndexF1_10	5	Buccal Swab
229	ID10725876	SINV_130513-18	E05	DKMS_NGS	GGCTACAT	MiSeq_IndexR1_53	TAAGTTCC	MiSeq_IndexF1_11	5	Buccal Swab
230	ID10725877	SINV_130513-18	F05	DKMS_NGS	GACGACAT	MiSeq_IndexR1_65	ATAGAGGC	MiSeq_IndexF1_12	5	Buccal Swab
231	ID10725878	SINV_130513-18	G05	DKMS_NGS	AGTCAATA	MiSeq_IndexR1_77	GGCTCTGA	MiSeq_IndexF1_13	5	Buccal Swab
232	ID10725879	SINV_130513-18	H05	DKMS_NGS	CTAGCTTA	MiSeq_IndexR1_89	AGGCGAAG	MiSeq_IndexF1_14	5	Buccal Swab
233	ID10725880	SINV_130513-18	A06	DKMS_NGS	CTTGTATA	MiSeq_IndexR1_06	TAATCTTA	MiSeq_IndexF1_15	5	Buccal Swab
234	ID10725881	SINV_130513-18	B06	DKMS_NGS	ACAGTGTA	MiSeq_IndexR1_18	CAGGACGT	MiSeq_IndexF1_16	5	Buccal Swab
235	ID10725882	SINV_130513-18	C06	DKMS_NGS	TAATCGTA	MiSeq_IndexR1_30	TAGATCGC	MiSeq_IndexF1_01	5	Buccal Swab
236	ID10725883	SINV_130513-18	D06	DKMS_NGS	CTATACAT	MiSeq_IndexR1_42	CTCTCTAT	MiSeq_IndexF1_02	5	Buccal Swab
237	ID10725884	SINV_130513-18	E06	DKMS_NGS	AGTCAAAT	MiSeq_IndexR1_54	TATCCTCT	MiSeq_IndexF1_03	5	Buccal Swab
238	ID10725885	SINV_130513-18	F06	DKMS_NGS	TACAGCAT	MiSeq_IndexR1_66	AGAGTAGA	MiSeq_IndexF1_04	5	Buccal Swab
239	ID10725886	SINV_130513-18	G06	DKMS_NGS	AGTTCCTA	MiSeq_IndexR1_78	GTAAGGAG	MiSeq_IndexF1_05	5	Buccal Swab
240	ID10725887	SINV_130513-18	H06	DKMS_NGS	CTCAGATA	MiSeq_IndexR1_90	ACTGCATA	MiSeq_IndexF1_06	5	Buccal Swab
241	ID10725888	SINV_130513-18	A07	DKMS_NGS	CAGATCAT	MiSeq_IndexR1_07	AAGGAGTA	MiSeq_IndexF1_07	6	Buccal Swab
242	ID10725889	SINV_130513-18	B07	DKMS_NGS	GTGGCCAT	MiSeq_IndexR1_19	CTAAGCCT	MiSeq_IndexF1_08	6	Buccal Swab
243	ID10725890	SINV_130513-18	C07	DKMS_NGS	ATTCCTAT	MiSeq_IndexR1_31	TGAACCTT	MiSeq_IndexF1_09	6	Buccal Swab
244	ID10725891	SINV_130513-18	D07	DKMS_NGS	TAGCTTTA	MiSeq_IndexR1_43	TGCTAAGT	MiSeq_IndexF1_10	6	Buccal Swab
245	ID10725892	SINV_130513-18	E07	DKMS_NGS	AGTTCCAT	MiSeq_IndexR1_55	TAAGTTCC	MiSeq_IndexF1_11	6	Buccal Swab
246	ID10725893	SINV_130513-18	F07	DKMS_NGS	TATAATAT	MiSeq_IndexR1_67	ATAGAGGC	MiSeq_IndexF1_12	6	Buccal Swab
247	ID10725894	SINV_130513-18	G07	DKMS_NGS	ATGTCATA	MiSeq_IndexR1_79	GGCTCTGA	MiSeq_IndexF1_13	6	Buccal Swab
248	ID10725895	SINV_130513-18	H07	DKMS_NGS	GACGACTA	MiSeq_IndexR1_91	AGGCGAAG	MiSeq_IndexF1_14	6	Buccal Swab
249	ID10725896	SINV_130513-18	A08	DKMS_NGS	GTAGAGTA	MiSeq_IndexR1_08	TAATCTTA	MiSeq_IndexF1_15	6	Buccal Swab
250	ID10725897	SINV_130513-18	B08	DKMS_NGS	CACCGGTA	MiSeq_IndexR1_20	CAGGACGT	MiSeq_IndexF1_16	6	Buccal Swab
251	ID10725898	SINV_130513-18	C08	DKMS_NGS	CAACTAAT	MiSeq_IndexR1_32	TAGATCGC	MiSeq_IndexF1_01	6	Buccal Swab
252	ID10725899	SINV_130513-18	D08	DKMS_NGS	TAATCGAT	MiSeq_IndexR1_44	CTCTCTAT	MiSeq_IndexF1_02	6	Buccal Swab
253	ID10725900	SINV_130513-18	E08	DKMS_NGS	ATGTCAAT	MiSeq_IndexR1_56	TATCCTCT	MiSeq_IndexF1_03	6	Buccal Swab
254	ID10725901	SINV_130513-18	F08	DKMS_NGS	TCCCGAAT	MiSeq_IndexR1_68	AGAGTAGA	MiSeq_IndexF1_04	6	Buccal Swab
255	ID10725902	SINV_130513-18	G08	DKMS_NGS	CCGTCCTA	MiSeq_IndexR1_80	GTAAGGAG	MiSeq_IndexF1_05	6	Buccal Swab
256	ID10725903	SINV_130513-18	H08	DKMS_NGS	TACAGCTA	MiSeq_IndexR1_92	ACTGCATA	MiSeq_IndexF1_06	6	Buccal Swab
257	ID10725904	SINV_130513-18	A09	DKMS_NGS	TAGCTTAT	MiSeq_IndexR1_09	AAGGAGTA	MiSeq_IndexF1_07	6	Buccal Swab
258	ID10725905	SINV_130513-18	B09	DKMS_NGS	GTTTCGAT	MiSeq_IndexR1_21	CTAAGCCT	MiSeq_IndexF1_08	6	Buccal Swab
259	ID10725906	SINV_130513-18	C09	DKMS_NGS	GTTTCGTA	MiSeq_IndexR1_33	TGAACCTT	MiSeq_IndexF1_09	6	Buccal Swab
260	ID10725907	SINV_130513-18	D09	DKMS_NGS	ATGAGCTA	MiSeq_IndexR1_45	TGCTAAGT	MiSeq_IndexF1_10	6	Buccal Swab
261	ID10725908	SINV_130513-18	E09	DKMS_NGS	CCGTCCAT	MiSeq_IndexR1_57	TAAGTTCC	MiSeq_IndexF1_11	6	Buccal Swab
262	ID10725909	SINV_130513-18	F09	DKMS_NGS	TCGAAGAT	MiSeq_IndexR1_69	ATAGAGGC	MiSeq_IndexF1_12	6	Buccal Swab
263	ID10725910	SINV_130513-18	G09	DKMS_NGS	GAGTGGTA	MiSeq_IndexR1_81	GGCTCTGA	MiSeq_IndexF1_13	6	Buccal Swab
264	ID10725911	SINV_130513-18	H09	DKMS_NGS	TATAATTA	MiSeq_IndexR1_93	AGGCGAAG	MiSeq_IndexF1_14	6	Buccal Swab
265	ID10725912	SINV_130513-18	A10	DKMS_NGS	CTATACTA	MiSeq_IndexR1_10	TAATCTTA	MiSeq_IndexF1_15	6	Buccal Swab
266	ID10725913	SINV_130513-18	B10	DKMS_NGS	CAACTATA	MiSeq_IndexR1_22	CAGGACGT	MiSeq_IndexF1_16	6	Buccal Swab
267	ID10725914	SINV_130513-18	C10	DKMS_NGS	CACCGGAT	MiSeq_IndexR1_34	TAGATCGC	MiSeq_IndexF1_01	6	Buccal Swab
268	ID10725915	SINV_130513-18	D10	DKMS_NGS	TCATTCAT	MiSeq_IndexR1_46	CTCTCTAT	MiSeq_IndexF1_02	6	Buccal Swab
269	ID10725916	SINV_130513-18	E10	DKMS_NGS	GAGTGGAT	MiSeq_IndexR1_58	TATCCTCT	MiSeq_IndexF1_03	6	Buccal Swab
270	ID10725917	SINV_130513-18	F10	DKMS_NGS	TCGGCAAT	MiSeq_IndexR1_70	AGAGTAGA	MiSeq_IndexF1_04	6	Buccal Swab
271	ID10725918	SINV_130513-18	G10	DKMS_NGS	ATTCCTTA	MiSeq_IndexR1_82	GTAAGGAG	MiSeq_IndexF1_05	6	Buccal Swab
272	ID10725919	SINV_130513-18	H10	DKMS_NGS	TCCCGATA	MiSeq_IndexR1_94	ACTGCATA	MiSeq_IndexF1_06	6	Buccal Swab
273	ID10725920	SINV_130513-18	A11	DKMS_NGS	CTTGTAAT	MiSeq_IndexR1_11	AAGGAGTA	MiSeq_IndexF1_07	6	Buccal Swab
274	ID10725921	SINV_130513-18	B11	DKMS_NGS	CGTACGAT	MiSeq_IndexR1_23	CTAAGCCT	MiSeq_IndexF1_08	6	Buccal Swab
275	ID10725922	SINV_130513-18	C11	DKMS_NGS	GTGGCCTA	MiSeq_IndexR1_35	TGAACCTT	MiSeq_IndexF1_09	6	Buccal Swab
276	ID10725923	SINV_130513-18	D11	DKMS_NGS	CGTACGTA	MiSeq_IndexR1_47	TGCTAAGT	MiSeq_IndexF1_10	6	Buccal Swab
277	ID10725924	SINV_130513-18	E11	DKMS_NGS	CAAAAGAT	MiSeq_IndexR1_59	TAAGTTCC	MiSeq_IndexF1_11	6	Buccal Swab
278	ID10725925	SINV_130513-18	F11	DKMS_NGS	ATCACGTA	MiSeq_IndexR1_71	ATAGAGGC	MiSeq_IndexF1_12	6	Buccal Swab
279	ID10725926	SINV_130513-18	G11	DKMS_NGS	CAAAAGTA	MiSeq_IndexR1_83	GGCTCTGA	MiSeq_IndexF1_13	6	Buccal Swab
280	ID10725927	SINV_130513-18	H11	DKMS_NGS	TCGAAGTA	MiSeq_IndexR1_95	AGGCGAAG	MiSeq_IndexF1_14	6	Buccal Swab
281	ID10725928	SINV_130513-18	A12	DKMS_NGS	GCCAATTA	MiSeq_IndexR1_12	TAATCTTA	MiSeq_IndexF1_15	6	Buccal Swab
282	ID10725929	SINV_130513-18	B12	DKMS_NGS	TCATTCTA	MiSeq_IndexR1_24	CAGGACGT	MiSeq_IndexF1_16	6	Buccal Swab
283	ID10725930	SINV_130513-18	C12	DKMS_NGS	CACGATAT	MiSeq_IndexR1_36	TAGATCGC	MiSeq_IndexF1_01	6	Buccal Swab
284	ID10725931	SINV_130513-18	D12	DKMS_NGS	ATCACGAT	MiSeq_IndexR1_48	CTCTCTAT	MiSeq_IndexF1_02	6	Buccal Swab
285	ID10725932	SINV_130513-18	E12	DKMS_NGS	CACTCAAT	MiSeq_IndexR1_60	TATCCTCT	MiSeq_IndexF1_03	6	Buccal Swab
286	ID10725933	SINV_130513-18	F12	DKMS_NGS	CGATGTTA	MiSeq_IndexR1_72	AGAGTAGA	MiSeq_IndexF1_04	6	Buccal Swab
287	ID10725934	SINV_130513-18	G12	DKMS_NGS	CACTCATA	MiSeq_IndexR1_84	GTAAGGAG	MiSeq_IndexF1_05	6	Buccal Swab
288	ID10725935	SINV_130513-18	H12	DKMS_NGS	TCGGCATA	MiSeq_IndexR1_96	ACTGCATA	MiSeq_IndexF1_06	6	Buccal Swab
